# Supplementary material for: The NME7 Gene Is Involved in the Kinetics of Glucose Processing
Source: Int J Mol Sci. 2025 Oct 9;26(19):9821. doi: 10.3390/ijms26199821 (PMC12524336; doi:10.3390/ijms26199821)
Supplement: Supplementary file 1 [file ijms-26-09821-s001.zip]

Archive with 1 entries (1 files):
- ijms-3887144-supplementary.pdf
